# Supplementary material for: Biocompatibility and Degradation Behavior of Molybdenum in an In Vivo Rat Model
Source: Materials (Basel). 2021 Dec 16;14(24):7776. doi: 10.3390/ma14247776 (PMC8705131; doi:10.3390/ma14247776)
Supplement: Supplementary file 1 [file materials-14-07776-s001.zip]

Archive with 7 entries (7 files):
- supplement/Figure S1.png
- supplement/Figure S2.png
- supplement/Figure S3.png
- supplement/Figure S4.png
- supplement/Figure S5.png
- supplement/Figure S6.png
- supplement/Figure S7.png
